# Supplementary material for: Unraveling the Nature of Hydrogen Bonds of “Proton Sponges” Based on Car-Parrinello and Metadynamics Approaches
Source: Int J Mol Sci. 2023 Jan 12;24(2):1542. doi: 10.3390/ijms24021542 (PMC9860969; doi:10.3390/ijms24021542)
Supplement: Supplementary file 1 [file ijms-24-01542-s001.zip]

Archive with 1 entries (1 files):
- ijms-2062984-supplementary.pdf
